# Supplementary material for: Sustained HIV-1 remission after heterozygous CCR5Δ32 stem cell transplantation
Source: Nature. 2025 Dec 1;650(8102):701–9. doi: 10.1038/s41586-025-09893-0 (PMC12916306; doi:10.1038/s41586-025-09893-0)
Supplement: Supplementary file 3 — Clinical immunophenotyping results of patient B2 during the pre-transplant period. [file 41586_2025_9893_MOESM3_ESM.xlsx]

## Sheet: Group1 + 2
	Supplementary Table 1: Immunstatus pre-transplant period
			Month before TI
		Dimension	-104	-94	-80	-68	-56	-44
	Leukocytes	/nl	5.6	5.9	4.7	5.3	5.3	3.7
	Neutrophil Granulocytes	%	56.2	47.6	45.4	52.8	39.0	39.5
	Neutrophils abs.	/nl	3.1	2.8	2.1	2.8	2.1	1.5
	Monocytes	%	8.8	5.9	6.5	6.9	9.8	7.3
	Monocytes abs.	/nl	0.49	0.35	0.3	0.37	0.52	0.27
	Lymphocytes	%	32.6	45.1	46.9	38.5	48.9	51.8
	Lymphocytes abs.	/nl	1.82	2.66	2.20	2.05	2.59	1.91
	T-lymphocytes	%	58	59	63	64	65	69
	T-lymphocytes abs.	/µl	1059	1570	1389	1306	1685	1322
	B-lymphocytes	%	24	26	21	20	16	13
	B-Lymphocytes abs.	/µl	438	692	463	408	415	249
	CD4+ T-Cells	%	33	31	32	30	26	29
	CD4+ T-Cells abs.	/µl	602	825	705	612	674	556
	CD8+ T-Cells	%	24	25	29	34	39	40
	CD8+ T-Cells abs.	/µl	438	665	639	694	1011	767
	CD4/CD8 T-cell ratio	ratio	1.41	1.24	1.11	0.88	0.67	0.72
	NK-cells	%	18	13	13	13	19	17
	NK-cells abs.	/µl	329	346	287	265	492	326
